# Supplementary material for: Evaluation of Hedgehog Pathway Inhibition on Nevoid Basal Cell Carcinoma Syndrome Fibroblasts and Basal Cell Carcinoma-Associated Fibroblasts: Are Vismodegib and Sonidegib Useful to Target Cancer-Prone Fibroblasts?
Source: Cancers (Basel). 2021 Nov 22;13(22):5858. doi: 10.3390/cancers13225858 (PMC8616531; doi:10.3390/cancers13225858)
Supplement: Supplementary file 1 [file cancers-13-05858-s001.zip]

Archive with 1 entries (1 files):
- cancers-1439705-supplementary.pdf
